# Supplementary material for: Male Rat Model of Chemical Androgen Deprivation and Estrogenization from the Perspective of Anthropometric, Histological, and Biochemical Parameters
Source: Medicina (Kaunas). 2025 Dec 19;62(1):8. doi: 10.3390/medicina62010008 (PMC12842721; doi:10.3390/medicina62010008)
Supplement: Supplementary file 1 [file medicina-62-00008-s001.zip]

Archive with 16 entries (14 files):
- Supplementary S2/
- Supplementary S2/Figure 4 unedited images.zip
- Supplementary S2/Figure 5 unedited images.zip
- Supplementary S3/
- Supplementary S3/Protocol - alanine aminotransferase (ALT).jpg
- Supplementary S3/Protocol - alkaline phosphatase (ALP).jpg
- Supplementary S3/Protocol - aspartate aminotransferase (AST).jpg
- Supplementary S3/Protocol - bilirubin (Bil-T).jpg
- Supplementary S3/Protocol - creatinine.jpg
- Supplementary S3/Protocol - gamma-glutamil transferase (GGT).jpg
- Supplementary S3/Protocol - glucose.jpg
- Supplementary S3/Protocol - high-density lipoproteins (HDL).jpg
- Supplementary S3/Protocol - low-density lipoproteins (LDL).jpg
- Supplementary S3/Protocol - triglycerides.jpg
- Supplementary S3/Protocol - urea.jpg
- Supplementary S1.xlsx
