# Supplementary material for: Male Rat Model of Chemical Androgen Deprivation and Estrogenization from the Perspective of Anthropometric, Histological, and Biochemical Parameters
Source: Medicina (Kaunas). 2025 Dec 19;62(1):8. doi: 10.3390/medicina62010008 (PMC12842721; doi:10.3390/medicina62010008)
Supplement: Supplementary file 1 [file medicina-62-00008-s001.zip › Supplementary S1.xlsx]

## Sheet: IC
	Group	Intact control (IC)
	Parameter	Animal (ID)	EM1				EM2				EM3				EM4				EM5
		Date	01.02.2025.	07.02.2025.	14.02.2025.	21.02.2025.	01.02.2025.	07.02.2025.	14.02.2025.	21.02.2025.	01.02.2025.	07.02.2025.	14.02.2025.	21.02.2025.	01.02.2025.	07.02.2025.	14.02.2025.	21.02.2025.	01.02.2025.	07.02.2025.	14.02.2025.	21.02.2025.
	Appearance	Normal	0	0	0	0	0	0	0	0	0	0	0	0	0	0	0	0	0	0	0	0
		Absence of self cleaning	1	1	1	1	1	1	1	1	1	1	1	1	1	1	1	1	1	1	1	1
		Bristling fur, discharge from nose	2	2	2	2	2	2	2	2	2	2	2	2	2	2	2	2	2	2	2	2
		Piloerection, hunchback look	3	3	3	3	3	3	3	3	3	3	3	3	3	3	3	3	3	3	3	3
	Food intake	Normal	0	0	0	0	0	0	0	0	0	0	0	0	0	0	0	0	0	0	0	0
		Insufficient, 5% loss of body mass	1	1	1	1	1	1	1	1	1	1	1	1	1	1	1	1	1	1	1	1
		Insufficient, 10-15% loss of body mass	2	2	2	2	2	2	2	2	2	2	2	2	2	2	2	2	2	2	2	2
		Absence of food intake	3	3	3	3	3	3	3	3	3	3	3	3	3	3	3	3	3	3	3	3
	Natural forms of behavior	Normal behavior	0	0	0	0	0	0	0	0	0	0	0	0	0	0	0	0	0	0	0	0
		Slight changes in behavior	1	1	1	1	1	1	1	1	1	1	1	1	1	1	1	1	1	1	1	1
		Low mobility, changes of mobility, isolation	2	2	2	2	2	2	2	2	2	2	2	2	2	2	2	2	2	2	2	2
		Vocalisation, self-mutilation, unusual calmness, drowsiness or absence of vocalisation	3	3	3	3	3	3	3	3	3	3	3	3	3	3	3	3	3	3	3	3
	Provoked behavior	Normal response	0	0	0	0	0	0	0	0	0	0	0	0	0	0	0	0	0	0	0	0
		Slight depression, hypo- or hyperactivitiy	1	1	1	1	1	1	1	1	1	1	1	1	1	1	1	1	1	1	1	1
		Moderate changes in expected reaction of provoked behavior	2	2	2	2	2	2	2	2	2	2	2	2	2	2	2	2	2	2	2	2
		Precomatose state, absence of reaction, overemphasized hyporeactivity or overemphasized hyperreactivity	3	3	3	3	3	3	3	3	3	3	3	3	3	3	3	3	3	3	3	3
	Score	If score value of 3 occurs more than once, add aditional points for every occurrence of 3	/	/	/	/	/	/	/	/	/	/	/	/	/	/	/	/	/	/	/	/
	∑		1	0	0	0	0	0	0	0	0	0	0	0	0	0	0	0	0	0	0	0
	Stress score
	0-4 normal
	5-9 use of analgetic or other treatment required
	10-14 suffering, correction or cessation of experiment
	15-20 severe stress, cessation of experiment

## Sheet: CV
	Group	Control vehicle (CV)
	Parameter	Animal (ID)	EM6				EM7				EM8				EM9				EM10
		Date	01.02.2025.	07.02.2025.	14.02.2025.	21.02.2025.	01.02.2025.	07.02.2025.	14.02.2025.	21.02.2025.	01.02.2025.	07.02.2025.	14.02.2025.	21.02.2025.	01.02.2025.	07.02.2025.	14.02.2025.	21.02.2025.	01.02.2025.	07.02.2025.	14.02.2025.	21.02.2025.
	Appearance	Normal	0	0	0	0	0	0	0	0	0	0	0	0	0	0	0	0	0	0	0	0
		Absence of self cleaning	1	1	1	1	1	1	1	1	1	1	1	1	1	1	1	1	1	1	1	1
		Bristling fur, discharge from nose	2	2	2	2	2	2	2	2	2	2	2	2	2	2	2	2	2	2	2	2
		Piloerection, hunchback look	3	3	3	3	3	3	3	3	3	3	3	3	3	3	3	3	3	3	3	3
	Food intake	Normal	0	0	0	0	0	0	0	0	0	0	0	0	0	0	0	0	0	0	0	0
		Insufficient, 5% loss of body mass	1	1	1	1	1	1	1	1	1	1	1	1	1	1	1	1	1	1	1	1
		Insufficient, 10-15% loss of body mass	2	2	2	2	2	2	2	2	2	2	2	2	2	2	2	2	2	2	2	2
		Absence of food intake	3	3	3	3	3	3	3	3	3	3	3	3	3	3	3	3	3	3	3	3
	Natural forms of behavior	Normal behavior	0	0	0	0	0	0	0	0	0	0	0	0	0	0	0	0	0	0	0	0
		Slight changes in behavior	1	1	1	1	1	1	1	1	1	1	1	1	1	1	1	1	1	1	1	1
		Low mobility, changes of mobility, isolation	2	2	2	2	2	2	2	2	2	2	2	2	2	2	2	2	2	2	2	2
		Vocalisation, self-mutilation, unusual calmness, drowsiness or absence of vocalisation	3	3	3	3	3	3	3	3	3	3	3	3	3	3	3	3	3	3	3	3
	Provoked behavior	Normal response	0	0	0	0	0	0	0	0	0	0	0	0	0	0	0	0	0	0	0	0
		Slight depression, hypo- or hyperactivitiy	1	1	1	1	1	1	1	1	1	1	1	1	1	1	1	1	1	1	1	1
		Moderate changes in expected reaction of provoked behavior	2	2	2	2	2	2	2	2	2	2	2	2	2	2	2	2	2	2	2	2
		Precomatose state, absence of reaction, overemphasized hyporeactivity or overemphasized hyperreactivity	3	3	3	3	3	3	3	3	3	3	3	3	3	3	3	3	3	3	3	3
	Score	If score value of 3 occurs more than once, add aditional points for every occurrence of 3	/	/	/	/	/	/	/	/	/	/	/	/	/	/	/	/	/	/	/	/
	∑		0	0	0	0	0	0	0	0	0	0	0	0	0	0	0	0	0	0	0	0
	Stress score
	0-4 normal
	5-9 use of analgetic or other treatment required
	10-14 suffering, correction or cessation of experiment
	15-20 severe stress, cessation of experiment

## Sheet: CO
	Group	Control sesame oil (CO)
	Parameter	Animal (ID)	EM11				EM12				EM13				EM14				EM15
		Date	01.02.2025.	07.02.2025.	14.02.2025.	21.02.2025.	01.02.2025.	07.02.2025.	14.02.2025.	21.02.2025.	01.02.2025.	07.02.2025.	14.02.2025.	21.02.2025.	01.02.2025.	07.02.2025.	14.02.2025.	21.02.2025.	01.02.2025.	07.02.2025.	14.02.2025.	21.02.2025.
	Appearance	Normal	0	0	0	0	0	0	0	0	0	0	0	0	0	0	0	0	0	0	0	0
		Absence of self cleaning	1	1	1	1	1	1	1	1	1	1	1	1	1	1	1	1	1	1	1	1
		Bristling fur, discharge from nose	2	2	2	2	2	2	2	2	2	2	2	2	2	2	2	2	2	2	2	2
		Piloerection, hunchback look	3	3	3	3	3	3	3	3	3	3	3	3	3	3	3	3	3	3	3	3
	Food intake	Normal	0	0	0	0	0	0	0	0	0	0	0	0	0	0	0	0	0	0	0	0
		Insufficient, 5% loss of body mass	1	1	1	1	1	1	1	1	1	1	1	1	1	1	1	1	1	1	1	1
		Insufficient, 10-15% loss of body mass	2	2	2	2	2	2	2	2	2	2	2	2	2	2	2	2	2	2	2	2
		Absence of food intake	3	3	3	3	3	3	3	3	3	3	3	3	3	3	3	3	3	3	3	3
	Natural forms of behavior	Normal behavior	0	0	0	0	0	0	0	0	0	0	0	0	0	0	0	0	0	0	0	0
		Slight changes in behavior	1	1	1	1	1	1	1	1	1	1	1	1	1	1	1	1	1	1	1	1
		Low mobility, changes of mobility, isolation	2	2	2	2	2	2	2	2	2	2	2	2	2	2	2	2	2	2	2	2
		Vocalisation, self-mutilation, unusual calmness, drowsiness or absence of vocalisation	3	3	3	3	3	3	3	3	3	3	3	3	3	3	3	3	3	3	3	3
	Provoked behavior	Normal response	0	0	0	0	0	0	0	0	0	0	0	0	0	0	0	0	0	0	0	0
		Slight depression, hypo- or hyperactivitiy	1	1	1	1	1	1	1	1	1	1	1	1	1	1	1	1	1	1	1	1
		Moderate changes in expected reaction of provoked behavior	2	2	2	2	2	2	2	2	2	2	2	2	2	2	2	2	2	2	2	2
		Precomatose state, absence of reaction, overemphasized hyporeactivity or overemphasized hyperreactivity	3	3	3	3	3	3	3	3	3	3	3	3	3	3	3	3	3	3	3	3
	Score	If score value of 3 occurs more than once, add aditional points for every occurrence of 3	/	/	/	/	/	/	/	/	/	/	/	/	/	/	/	/	/	/	/	/
	∑		0	0	0	0	0	0	0	0	0	0	0	0	0	0	0	0	0	0	0	0
	Stress score
	0-4 normal
	5-9 use of analgetic or other treatment required
	10-14 suffering, correction or cessation of experiment
	15-20 severe stress, cessation of experiment

## Sheet: CA
	Group	Cyproterone acetate (CA)
	Parameter	Animal (ID)	EM16				EM17				EM18				EM19				EM20
		Date	01.02.2025.	07.02.2025.	14.02.2025.	21.02.2025.	01.02.2025.	07.02.2025.	14.02.2025.	21.02.2025.	01.02.2025.	07.02.2025.	14.02.2025.	21.02.2025.	01.02.2025.	07.02.2025.	14.02.2025.	21.02.2025.	01.02.2025.	07.02.2025.	14.02.2025.	21.02.2025.
	Appearance	Normal	0	0	0	0	0	0	0	0	0	0	0	0	0	0	0	0	0	0	0	0
		Absence of self cleaning	1	1	1	1	1	1	1	1	1	1	1	1	1	1	1	1	1	1	1	1
		Bristling fur, discharge from nose	2	2	2	2	2	2	2	2	2	2	2	2	2	2	2	2	2	2	2	2
		Piloerection, hunchback look	3	3	3	3	3	3	3	3	3	3	3	3	3	3	3	3	3	3	3	3
	Food intake	Normal	0	0	0	0	0	0	0	0	0	0	0	0	0	0	0	0	0	0	0	0
		Insufficient, 5% loss of body mass	1	1	1	1	1	1	1	1	1	1	1	1	1	1	1	1	1	1	1	1
		Insufficient, 10-15% loss of body mass	2	2	2	2	2	2	2	2	2	2	2	2	2	2	2	2	2	2	2	2
		Absence of food intake	3	3	3	3	3	3	3	3	3	3	3	3	3	3	3	3	3	3	3	3
	Natural forms of behavior	Normal behavior	0	0	0	0	0	0	0	0	0	0	0	0	0	0	0	0	0	0	0	0
		Slight changes in behavior	1	1	1	1	1	1	1	1	1	1	1	1	1	1	1	1	1	1	1	1
		Low mobility, changes of mobility, isolation	2	2	2	2	2	2	2	2	2	2	2	2	2	2	2	2	2	2	2	2
		Vocalisation, self-mutilation, unusual calmness, drowsiness or absence of vocalisation	3	3	3	3	3	3	3	3	3	3	3	3	3	3	3	3	3	3	3	3
	Provoked behavior	Normal response	0	0	0	0	0	0	0	0	0	0	0	0	0	0	0	0	0	0	0	0
		Slight depression, hypo- or hyperactivitiy	1	1	1	1	1	1	1	1	1	1	1	1	1	1	1	1	1	1	1	1
		Moderate changes in expected reaction of provoked behavior	2	2	2	2	2	2	2	2	2	2	2	2	2	2	2	2	2	2	2	2
		Precomatose state, absence of reaction, overemphasized hyporeactivity or overemphasized hyperreactivity	3	3	3	3	3	3	3	3	3	3	3	3	3	3	3	3	3	3	3	3
	Score	If score value of 3 occurs more than once, add aditional points for every occurrence of 3	/	/	/	/	/	/	/	/	/	/	/	/	/	/	/	/	/	/	/	/
	∑		0	0	0	0	0	0	0	0	0	0	0	0	0	0	0	0	0	0	0	0
	Stress score
	0-4 normal
	5-9 use of analgetic or other treatment required
	10-14 suffering, correction or cessation of experiment
	15-20 severe stress, cessation of experiment

## Sheet: F
	Group	Flutamide (F)
	Parameter	Animal (ID)	EM21				EM22				EM23				EM24				EM25
		Date	01.02.2025.	07.02.2025.	14.02.2025.	21.02.2025.	01.02.2025.	07.02.2025.	14.02.2025.	21.02.2025.	01.02.2025.	07.02.2025.	14.02.2025.	21.02.2025.	01.02.2025.	07.02.2025.	14.02.2025.	21.02.2025.	01.02.2025.	07.02.2025.	14.02.2025.	21.02.2025.
	Appearance	Normal	0	0	0	0	0	0	0	0	0	0	0	0	0	0	0	0	0	0	0	0
		Absence of self cleaning	1	1	1	1	1	1	1	1	1	1	1	1	1	1	1	1	1	1	1	1
		Bristling fur, discharge from nose	2	2	2	2	2	2	2	2	2	2	2	2	2	2	2	2	2	2	2	2
		Piloerection, hunchback look	3	3	3	3	3	3	3	3	3	3	3	3	3	3	3	3	3	3	3	3
	Food intake	Normal	0	0	0	0	0	0	0	0	0	0	0	0	0	0	0	0	0	0	0	0
		Insufficient, 5% loss of body mass	1	1	1	1	1	1	1	1	1	1	1	1	1	1	1	1	1	1	1	1
		Insufficient, 10-15% loss of body mass	2	2	2	2	2	2	2	2	2	2	2	2	2	2	2	2	2	2	2	2
		Absence of food intake	3	3	3	3	3	3	3	3	3	3	3	3	3	3	3	3	3	3	3	3
	Natural forms of behavior	Normal behavior	0	0	0	0	0	0	0	0	0	0	0	0	0	0	0	0	0	0	0	0
		Slight changes in behavior	1	1	1	1	1	1	1	1	1	1	1	1	1	1	1	1	1	1	1	1
		Low mobility, changes of mobility, isolation	2	2	2	2	2	2	2	2	2	2	2	2	2	2	2	2	2	2	2	2
		Vocalisation, self-mutilation, unusual calmness, drowsiness or absence of vocalisation	3	3	3	3	3	3	3	3	3	3	3	3	3	3	3	3	3	3	3	3
	Provoked behavior	Normal response	0	0	0	0	0	0	0	0	0	0	0	0	0	0	0	0	0	0	0	0
		Slight depression, hypo- or hyperactivitiy	1	1	1	1	1	1	1	1	1	1	1	1	1	1	1	1	1	1	1	1
		Moderate changes in expected reaction of provoked behavior	2	2	2	2	2	2	2	2	2	2	2	2	2	2	2	2	2	2	2	2
		Precomatose state, absence of reaction, overemphasized hyporeactivity or overemphasized hyperreactivity	3	3	3	3	3	3	3	3	3	3	3	3	3	3	3	3	3	3	3	3
	Score	If score value of 3 occurs more than once, add aditional points for every occurrence of 3	/	/	/	/	/	/	/	/	/	/	/	/	/	/	/	/	/	/	/	/
	∑		0	0	0	0	0	0	0	0	0	0	0	0	0	0	0	0	0	0	0	0
	Stress score
	0-4 normal
	5-9 use of analgetic or other treatment required
	10-14 suffering, correction or cessation of experiment
	15-20 severe stress, cessation of experiment

## Sheet: CC
	Group	Combined control (CC)
	Parameter	Animal (ID)	EM26				EM27				EM28				EM29				EM30
		Date	07.02.2025.	14.02.2025.	21.02.2025.	28.02.2025.	07.02.2025.	14.02.2025.	21.02.2025.	28.02.2025.	07.02.2025.	14.02.2025.	21.02.2025.	28.02.2025.	07.02.2025.	14.02.2025.	21.02.2025.	28.02.2025.	07.02.2025.	14.02.2025.	21.02.2025.	28.02.2025.
	Appearance	Normal	0	0	0	0	0	0	0	0	0	0	0	0	0	0	0	0	0	0	0	0
		Absence of self cleaning	1	1	1	1	1	1	1	1	1	1	1	1	1	1	1	1	1	1	1	1
		Bristling fur, discharge from nose	2	2	2	2	2	2	2	2	2	2	2	2	2	2	2	2	2	2	2	2
		Piloerection, hunchback look	3	3	3	3	3	3	3	3	3	3	3	3	3	3	3	3	3	3	3	3
	Food intake	Normal	0	0	0	0	0	0	0	0	0	0	0	0	0	0	0	0	0	0	0	0
		Insufficient, 5% loss of body mass	1	1	1	1	1	1	1	1	1	1	1	1	1	1	1	1	1	1	1	1
		Insufficient, 10-15% loss of body mass	2	2	2	2	2	2	2	2	2	2	2	2	2	2	2	2	2	2	2	2
		Absence of food intake	3	3	3	3	3	3	3	3	3	3	3	3	3	3	3	3	3	3	3	3
	Natural forms of behavior	Normal behavior	0	0	0	0	0	0	0	0	0	0	0	0	0	0	0	0	0	0	0	0
		Slight changes in behavior	1	1	1	1	1	1	1	1	1	1	1	1	1	1	1	1	1	1	1	1
		Low mobility, changes of mobility, isolation	2	2	2	2	2	2	2	2	2	2	2	2	2	2	2	2	2	2	2	2
		Vocalisation, self-mutilation, unusual calmness, drowsiness or absence of vocalisation	3	3	3	3	3	3	3	3	3	3	3	3	3	3	3	3	3	3	3	3
	Provoked behavior	Normal response	0	0	0	0	0	0	0	0	0	0	0	0	0	0	0	0	0	0	0	0
		Slight depression, hypo- or hyperactivitiy	1	1	1	1	1	1	1	1	1	1	1	1	1	1	1	1	1	1	1	1
		Moderate changes in expected reaction of provoked behavior	2	2	2	2	2	2	2	2	2	2	2	2	2	2	2	2	2	2	2	2
		Precomatose state, absence of reaction, overemphasized hyporeactivity or overemphasized hyperreactivity	3	3	3	3	3	3	3	3	3	3	3	3	3	3	3	3	3	3	3	3
	Score	If score value of 3 occurs more than once, add aditional points for every occurrence of 3	/	/	/	/	/	/	/	/	/	/	/	/	/	/	/	/	/	/	/	/
	∑		0	0	0	0	1	0	0	0	0	0	0	0	0	0	0	0	0	0	0	0
	Stress score
	0-4 normal
	5-9 use of analgetic or other treatment required
	10-14 suffering, correction or cessation of experiment
	15-20 severe stress, cessation of experiment

## Sheet: E
	Group	Estradiol valerate €
	Parameter	Animal (ID)	EM31				EM32				EM33				EM34				EM35
		Date	07.02.2025.	14.02.2025.	21.02.2025.	28.02.2025.	07.02.2025.	14.02.2025.	21.02.2025.	28.02.2025.	07.02.2025.	14.02.2025.	21.02.2025.	28.02.2025.	07.02.2025.	14.02.2025.	21.02.2025.	28.02.2025.	07.02.2025.	14.02.2025.	21.02.2025.	28.02.2025.
	Appearance	Normal	0	0	0	0	0	0	0	0	0	0	0	0	0	0	0	0	0	0	0	0
		Absence of self cleaning	1	1	1	1	1	1	1	1	1	1	1	1	1	1	1	1	1	1	1	1
		Bristling fur, discharge from nose	2	2	2	2	2	2	2	2	2	2	2	2	2	2	2	2	2	2	2	2
		Piloerection, hunchback look	3	3	3	3	3	3	3	3	3	3	3	3	3	3	3	3	3	3	3	3
	Food intake	Normal	0	0	0	0	0	0	0	0	0	0	0	0	0	0	0	0	0	0	0	0
		Insufficient, 5% loss of body mass	1	1	1	1	1	1	1	1	1	1	1	1	1	1	1	1	1	1	1	1
		Insufficient, 10-15% loss of body mass	2	2	2	2	2	2	2	2	2	2	2	2	2	2	2	2	2	2	2	2
		Absence of food intake	3	3	3	3	3	3	3	3	3	3	3	3	3	3	3	3	3	3	3	3
	Natural forms of behavior	Normal behavior	0	0	0	0	0	0	0	0	0	0	0	0	0	0	0	0	0	0	0	0
		Slight changes in behavior	1	1	1	1	1	1	1	1	1	1	1	1	1	1	1	1	1	1	1	1
		Low mobility, changes of mobility, isolation	2	2	2	2	2	2	2	2	2	2	2	2	2	2	2	2	2	2	2	2
		Vocalisation, self-mutilation, unusual calmness, drowsiness or absence of vocalisation	3	3	3	3	3	3	3	3	3	3	3	3	3	3	3	3	3	3	3	3
	Provoked behavior	Normal response	0	0	0	0	0	0	0	0	0	0	0	0	0	0	0	0	0	0	0	0
		Slight depression, hypo- or hyperactivitiy	1	1	1	1	1	1	1	1	1	1	1	1	1	1	1	1	1	1	1	1
		Moderate changes in expected reaction of provoked behavior	2	2	2	2	2	2	2	2	2	2	2	2	2	2	2	2	2	2	2	2
		Precomatose state, absence of reaction, overemphasized hyporeactivity or overemphasized hyperreactivity	3	3	3	3	3	3	3	3	3	3	3	3	3	3	3	3	3	3	3	3
	Score	If score value of 3 occurs more than once, add aditional points for every occurrence of 3	/	/	/	/	/	/	/	/	/	/	/	/	/	/	/	/	/	/	/	/
	∑		0	2	0	0	0	2	0	0	0	2	0	0	0	2	0	0	0	2	0	0
	Stress score
	0-4 normal
	5-9 use of analgetic or other treatment required
	10-14 suffering, correction or cessation of experiment
	15-20 severe stress, cessation of experiment

## Sheet: F+E
	Group	Flutamide + Estradiol valerate (F+E)
	Parameter	Animal (ID)	EM36				EM37				EM38				EM39				EM40
		Date	14.02.2025.	21.02.2025.	28.02.2025.	07.03.2025.	14.02.2025.	21.02.2025.	28.02.2025.	07.03.2025.	14.02.2025.	21.02.2025.	28.02.2025.	07.03.2025.	14.02.2025.	21.02.2025.	28.02.2025.	07.03.2025.	14.02.2025.	21.02.2025.	28.02.2025.	07.03.2025.
	Appearance	Normal	0	0	0	0	0	0	0	0	0	0	0	0	0	0	0	0	0	0	0	0
		Absence of self cleaning	1	1	1	1	1	1	1	1	1	1	1	1	1	1	1	1	1	1	1	1
		Bristling fur, discharge from nose	2	2	2	2	2	2	2	2	2	2	2	2	2	2	2	2	2	2	2	2
		Piloerection, hunchback look	3	3	3	3	3	3	3	3	3	3	3	3	3	3	3	3	3	3	3	3
	Food intake	Normal	0	0	0	0	0	0	0	0	0	0	0	0	0	0	0	0	0	0	0	0
		Insufficient, 5% loss of body mass	1	1	1	1	1	1	1	1	1	1	1	1	1	1	1	1	1	1	1	1
		Insufficient, 10-15% loss of body mass	2	2	2	2	2	2	2	2	2	2	2	2	2	2	2	2	2	2	2	2
		Absence of food intake	3	3	3	3	3	3	3	3	3	3	3	3	3	3	3	3	3	3	3	3
	Natural forms of behavior	Normal behavior	0	0	0	0	0	0	0	0	0	0	0	0	0	0	0	0	0	0	0	0
		Slight changes in behavior	1	1	1	1	1	1	1	1	1	1	1	1	1	1	1	1	1	1	1	1
		Low mobility, changes of mobility, isolation	2	2	2	2	2	2	2	2	2	2	2	2	2	2	2	2	2	2	2	2
		Vocalisation, self-mutilation, unusual calmness, drowsiness or absence of vocalisation	3	3	3	3	3	3	3	3	3	3	3	3	3	3	3	3	3	3	3	3
	Provoked behavior	Normal response	0	0	0	0	0	0	0	0	0	0	0	0	0	0	0	0	0	0	0	0
		Slight depression, hypo- or hyperactivitiy	1	1	1	1	1	1	1	1	1	1	1	1	1	1	1	1	1	1	1	1
		Moderate changes in expected reaction of provoked behavior	2	2	2	2	2	2	2	2	2	2	2	2	2	2	2	2	2	2	2	2
		Precomatose state, absence of reaction, overemphasized hyporeactivity or overemphasized hyperreactivity	3	3	3	3	3	3	3	3	3	3	3	3	3	3	3	3	3	3	3	3
	Score	If score value of 3 occurs more than once, add aditional points for every occurrence of 3	/	/	/	/	/	/	/	/	/	/	/	/	/	/	/	/	/	/	/	/
	∑		0	1	1	0	0	1	1	1	1	1	1	0	0	1	1	0	0	1	1	0
	Stress score
	0-4 normal
	5-9 use of analgetic or other treatment required
	10-14 suffering, correction or cessation of experiment
	15-20 severe stress, cessation of experiment

## Sheet: CA+E
	Group	Cyproterone acetate + Estradiol valerate (CA+E)
	Parameter	Animal (ID)	EM41				EM42				EM43				EM44				EM45
		Date	14.02.2025.	21.02.2025.	28.02.2025.	07.03.2025.	14.02.2025.	21.02.2025.	28.02.2025.	07.03.2025.	14.02.2025.	21.02.2025.	28.02.2025.	07.03.2025.	14.02.2025.	21.02.2025.	28.02.2025.	07.03.2025.	14.02.2025.	21.02.2025.	28.02.2025.	07.03.2025.
	Appearance	Normal	0	0	0	0	0	0	0	0	0	0	0	0	0	0	0	0	0	0	0	0
		Absence of self cleaning	1	1	1	1	1	1	1	1	1	1	1	1	1	1	1	1	1	1	1	1
		Bristling fur, discharge from nose	2	2	2	2	2	2	2	2	2	2	2	2	2	2	2	2	2	2	2	2
		Piloerection, hunchback look	3	3	3	3	3	3	3	3	3	3	3	3	3	3	3	3	3	3	3	3
	Food intake	Normal	0	0	0	0	0	0	0	0	0	0	0	0	0	0	0	0	0	0	0	0
		Insufficient, 5% loss of body mass	1	1	1	1	1	1	1	1	1	1	1	1	1	1	1	1	1	1	1	1
		Insufficient, 10-15% loss of body mass	2	2	2	2	2	2	2	2	2	2	2	2	2	2	2	2	2	2	2	2
		Absence of food intake	3	3	3	3	3	3	3	3	3	3	3	3	3	3	3	3	3	3	3	3
	Natural forms of behavior	Normal behavior	0	0	0	0	0	0	0	0	0	0	0	0	0	0	0	0	0	0	0	0
		Slight changes in behavior	1	1	1	1	1	1	1	1	1	1	1	1	1	1	1	1	1	1	1	1
		Low mobility, changes of mobility, isolation	2	2	2	2	2	2	2	2	2	2	2	2	2	2	2	2	2	2	2	2
		Vocalisation, self-mutilation, unusual calmness, drowsiness or absence of vocalisation	3	3	3	3	3	3	3	3	3	3	3	3	3	3	3	3	3	3	3	3
	Provoked behavior	Normal response	0	0	0	0	0	0	0	0	0	0	0	0	0	0	0	0	0	0	0	0
		Slight depression, hypo- or hyperactivitiy	1	1	1	1	1	1	1	1	1	1	1	1	1	1	1	1	1	1	1	1
		Moderate changes in expected reaction of provoked behavior	2	2	2	2	2	2	2	2	2	2	2	2	2	2	2	2	2	2	2	2
		Precomatose state, absence of reaction, overemphasized hyporeactivity or overemphasized hyperreactivity	3	3	3	3	3	3	3	3	3	3	3	3	3	3	3	3	3	3	3	3
	Score	If score value of 3 occurs more than once, add aditional points for every occurrence of 3	/	/	/	/	/	/	/	/	/	/	/	/	/	/	/	/	/	/	/	/
	∑		0	1	0	0	0	1	0	0	0	1	0	0	0	1	3	3	0	1	0	0
	Stress score
	0-4 normal
	5-9 use of analgetic or other treatment required
	10-14 suffering, correction or cessation of experiment
	15-20 severe stress, cessation of experiment
